# Supplementary material for: Artificial intelligence for monitoring hand hygiene compliance in healthcare settings: A scoping review
Source: PLoS One. 2026 Apr 21;21(4):e0347683. doi: 10.1371/journal.pone.0347683 (PMC13098956; doi:10.1371/journal.pone.0347683)
Supplement: S3 Appendix — The standardized data extraction form containing study characteristics, technical features, and performance metrics of all 45 included studies. (XLSX) [file pone.0347683.s003.xlsx]

## Sheet: Extracted Data from Included St
No.	Title	Authors	Year	Country	Study Design	Healthcare Setting	Sample Size	Participant Type	Core AI Features	System Performance Metrics	Main Challenges
1	A deep learning based system for handwashing procedure evaluation	Antonio Greco, Gennaro Percannella, Pierluigi Ritrovato, Alessia Saggese, Mario Vento	2022	Italy	Experimental study (development and validation of a deep-learning-based embedded system).	Surgical hand antisepsis scenario in an operating-room context (simulated real clinical environment).	53 participants; 74 recorded video sequences in total (50 training, 24 testing).	Healthcare workers / healthcare trainees (53 volunteers, including physicians and medical students).	Technical approach: depth-camera-based computer vision system (Intel RealSense D435). Algorithm architecture: convolutional neural networks (CNNs); five architectures were compared: VGG19, ResNet50, Xception, MobileNet, and NASNet. Best model: VGG19 (ImageNet pretrained weights, Adam optimizer, MSE loss). Temporal processing: sliding window (up to 60 frames) plus majority voting (MV) or weighted …	Accuracy / F1 score: Best single-frame F1: 0.884. Best F1 after temporal aggregation: 0.957 (WS strategy, 60-frame window). Precision: 0.887. Recall: 0.885. Other metrics: the confusion matrix showed gesture-level recognition rates (e.g., 96.1% for gesture W; 77.4% for gesture SH).	Technical challenges: Limited dataset size (74 videos), which may affect generalizability; High similarity among some gestures (e.g., SH vs SN, BH), causing classification confusion. Practical challenges: The system must run on an embedded device (NVIDIA Jetson Nano) with limited computational resources; Environmental adaptation (e.g., camera height and angle) requires precise setup. Ethical cons…
2	Automatic detection of hand hygiene using computer vision technology	Amit Singh, Albert Haque, et al.	2020	USA	Diagnostic accuracy study (validation of AI algorithm performance in a real hospital setting).	Hospital acute-care ward.	The algorithm was trained on 111,080 images and validated on a test set containing 718 events.	Healthcare workers (behaviors were observed, but the exact number of individuals was not reported).	Technical approach: depth-sensor-based computer vision (privacy-preserving). Algorithm architecture: - Core model: densely connected convolutional neural network. - Development environment: Python 3.6, PyTorch 1.0. - Function: binary classification (sanitizer used vs not used). Monitoring function: passive, continuous monitoring of whether healthcare workers used the wall-mounted hand sanitizer w…	Main performance (vs human observation as gold standard): - Agreement: 96.8% (Kappa = 0.85) - Algorithm sensitivity: 92.1% (95% CI, 84.3%–96.7%) - Algorithm specificity: 98.3% (95% CI, 96.9%–99.1%) - Human-observer sensitivity: 85.2% - Human-observer specificity: 99.4% Conclusion: the algorithm performed comparably to human observation and had higher sensitivity.	Technical challenges: - Depth sensors provide limited fine-grained detail. - The algorithm may need retraining for different hospital locations to maintain generalizability. Practical challenges: - High installation cost: approximately USD 50,000 per unit for sensors and hardware, with complex installation. - Data-capture limitations: the sensor was motion-triggered and sometimes produced only st…
3	A Pilot Study of Deep Learning Models for Camera based Hand Hygiene Monitoring in ICU	Weijun Huang, Jia Huang, et al.	2023	China	Technical validation and benchmarking study (comparison of multiple AI models on real clinical data).	Hospital intensive care unit (ICU).	20 participants; about 18 minutes of video were recorded, yielding the ICU-MH dataset with 74,471 images.	Healthcare workers (20 clinicians).	Technical approach: computer vision using CCTV cameras. Algorithm architecture: three categories of methods were benchmarked: 1. Hand keypoint detection (MediaPipe) + traditional machine-learning classifiers (SVM, KNN, RF, MLP). 2. 2D image deep-learning models: ResNet101, Vision Transformer (ViT-S/8, ViT-B/8). 3. 3D video deep-learning models: ResNet3d101, TimeSformer. Monitoring function: recog…	Main performance: - Personalized modeling (trained separately for each individual): best model ViT-B/8, mean accuracy 98.4%. - Generalized modeling (cross-individual testing, approximating real-world deployment): best model ViT-B/8, mean accuracy 67.0%. Key finding: performance differed markedly between personalized and generalized settings, indicating strong person dependence in hand-hygiene rec…	Technical challenges: - Data imbalance: some hand-hygiene steps had far fewer samples than others. - Hand-detection failures caused by camera angle, foam occlusion, and motion blur; nearly 29,000 images were lost because MediaPipe failed to detect hand keypoints. - Poor model generalizability: generalized-model accuracy was much lower than personalized-model accuracy. Practical challenges: - Vari…
4	Video-based automatic hand hygiene detection for operating rooms using 3D convolutional neural networks	Minjee Kim, Joonmyeong Choi, Jun-Young Jo, Wook-Jong Kim, Sung-Hoon Kim, Namkug Kim	2024	South Korea	Experimental study including video collection, model development, validation, and performance evaluation.	Operating rooms (ORs), including both real and simulated OR environments.	309 video clips (873 action segments in total), including 252 hand-hygiene action segments.	Anesthesia personnel / providers in both real and simulated settings.	Technical approach: video-based computer vision. Algorithm architecture: - 2D CNN (Faster R-CNN + ResNet-50-FPN) for person detection. - 3D CNN (I3D based on Inception-v1) for action classification into three classes: hand hygiene, equipment touching, and other actions. - Input modalities: RGB images + optical flow. - Key techniques: action-segment linking, upper-body cropping, fixed spatial scop…	Best model (RGB + Flow): accuracy 0.88, sensitivity 0.78, specificity 0.93, AUC 0.91. Action-detection performance (v-mAP): 0.803 using ground-truth bounding boxes.	OR scenes are complex, with multiple people, same-color clothing, and occlusion from equipment and overlapping personnel; Action space varies greatly (e.g., rubbing hands while walking); The optical-flow modality was less effective for fine-grained action recognition; Dataset size was limited, requiring simulated data supplementation; Generalizability to unseen OR environments still needs validat…
5	Artificial Intelligence and Hand Hygiene Accuracy: A New Era in Infection Control for Dental Practices	Salwa A. Aldahlawi, Amr H. Almoallim, Ibtesam K. Afifi	2025	Saudi Arabia	Experimental study including AI model development, validation, and comparison with infection-control auditors.	Dental clinics in a dental teaching hospital.	66 hand-hygiene videos in total: 33 for training, 11 for validation, and 22 for comparison with auditors.	Dental students and dental assistants.	Technical approach: deep-learning-based computer vision. Algorithm architecture: pretrained EfficientNet CNN as feature extractor plus a custom classifier with five fully connected layers. Core methods: transfer learning, frame sampling, data augmentation, and majority-vote decision making. Function: recognition of the six WHO hand-rubbing steps plus an 'invalid/unknown' class.	Overall F1 score: 0.85 (micro average). Agreement with human auditors: 90.91%. Cohen's kappa: 0.81. Sensitivity: 85.7%. Specificity: 100%. Positive predictive value: 100%. Negative predictive value: 80%.	Technical challenges: - Lower classification performance for some steps (e.g., Step 4). - Most errors involved confusion with the 'unknown' class. - The model was not trained to recognize details such as nail polish or accessories. Practical / generalizability challenges: - Single-center study; generalizability needs validation in other settings. - Based on retrospective video analysis rather tha…
6	Using Computer Vision and Depth Sensing to Measure Healthcare Worker-Patient Contacts and Personal Protective Equipment Adherence Within Hospital Rooms	Junyang Chen, James F. Cremer, Kasra Zarei, Alberto M. Segre, Philip M. Polgreen	2016	USA	Experimental study (deployment of a Kinect-based system in hospital rooms).	Real hospital rooms (ICU-oriented design, including patient bed and room entrance; simulated clinical-care scenarios).	Four test scenarios: Scenario 1: 1 subject, 60 seconds, 22 hand-contact events. Scenario 2: 1 subject (physician), 270 seconds, 97 hand-contact events. Scenario 3: 3 subjects, 135 seconds, 68 hand-contact events. Scenario 4: 2 subjects, 480 seconds, 181 hand-contact events.	Healthcare workers (including physicians) and healthy test participants.	Technical approach: computer vision + depth sensing using Microsoft Kinect (RGB camera + depth sensor). Algorithm architecture: custom software written in C#, combined with Kinect SDK (3D skeleton tracking) and the reacTIVision library (fiducial marker recognition). Monitoring function: tracks the 3D positions of healthcare workers' hands to determine whether they enter the virtual patient-bed co…	Hand-contact detection: sensitivity 99.7%; positive predictive value 98.7%; for 90% of contact events, timing error was ≤0.25 s.	Recognition range: limited Kinect field of view and susceptibility to occlusion (e.g., by other healthcare workers), making it impossible to monitor opportunities beyond the bedside; Identity discrimination: unable to distinguish healthcare workers from visitors without additional identifiers (e.g., special clothing or fiducial markers); Technical limitations: the older Kinect could track only tw…
7	The use of privacy-protected computer vision to measure the quality of healthcare worker hand hygiene	SARI AWWAD, SANJAY TARVADE, MASSIMO PICCARDI, DAVID J. GATTAS	2018	Australia	Experimental study (simulated bedside hospital environment; development of a depth-image-based computer-vision approach to validate monitoring accuracy for Moment 1 hand-hygiene compliance).	Simulated bedside hospital environment (laboratory setup with a patient bed and an ABHR stand, simulating hand hygiene before patient contact).	26 simulated videos (18 compliant, 8 noncompliant); training data included 600 manually labeled images (300 hand-rubbing, 300 static-hand images).	Four healthy volunteers rotating roles as healthcare workers and patients.	Technical approach: privacy-preserving computer vision using depth images captured with a Microsoft Kinect, avoiding storage of RGB images. Algorithm architecture: skin segmentation (pixel-threshold method), background removal (temporal filtering), and support vector machine (SVM) for classifying hand-rubbing behavior. Monitoring function: automatic detection of three events in Moment 1 hand hygi…	Event 1A (ABHR dispensing): sensitivity 100%, specificity 100%. Event 1B (hand rubbing): sensitivity 83% (15/18), specificity 88% (7/8). Event 2 (patient contact): sensitivity 100%, specificity 100%. Overall Moment 1 compliance judgment: sensitivity 83%, specificity 88%.	Scenario limitation: tested only in a simulated environment, not in complex real clinical settings with multiple workers and clutter. Technical accuracy: hand-rubbing detection was comparatively lower (83%), and skin segmentation depended on skin-color pixels and could not handle non-skin-colored gloves. Functional coverage: only Moment 1 was monitored; the other WHO 'Five Moments' were not suppo…
8	Pilot evaluation of a ward-based automated hand hygiene training system	Anarta Ghosh, Stefan Ameling, Jiang Zhou, Gerard Lacey, Eilish Creamer, Anthony Dolan, Orla Sherlock, Hilary Humphreys	2013	Ireland	Quasi-experimental study (interrupted time-series design). Two 6-day phases were evaluated on a clinical ward: Phase 1 without feedback and Phase 2 with feedback.	Real clinical ward (specific type not stated; focused on ward-based hand-hygiene scenarios).	45 healthcare workers; 50 hand-hygiene event videos used to assess rater agreement; 16 hand-hygiene events in Phase 1 and 34 in Phase 2.	Ward-based healthcare workers (including physicians and nurses).	Technical approach: computer-video analysis and AI algorithms combined with real-time visual feedback. Algorithm architecture: the SureWash system compares users' hand movements with a predefined database of hand-hygiene pose examples labeled by the research team; each pose had to be performed for at least 1 second. Monitoring function: automatic recognition of the six WHO-recommended hand-hygien…	Inter-rater reliability (IIR): 88% agreement among human raters (44/50), and 80% agreement between humans and software (40/50). Engagement: Phase 2 (with feedback) increased participation by 113% compared with Phase 1 (16 to 34 events). Hand-hygiene duration: increased by 11% from 47.4 s to 52.5 s, not statistically significant. Technical compliance: pass rate increased by 2.2% (62.5% to 64.7%, P…	Human-rating limitation: human raters became fatigued after about 20 minutes, reducing accuracy and making large-scale assessment difficult. Selection bias and Hawthorne effect: voluntary participation may have inflated pass rates compared with other studies. Coverage limitation: the system evaluated only the six WHO poses and did not assess the timing opportunities defined by the WHO Five Moment…
9	The impact of automatic video auditing with real-time feedback on the quality and quantity of handwash events in a hospital setting	Gerard Lacey, Jiang Zhou, Xuchun Li, Christine Craven, Chris Gush	2019	UK	Quasi-experimental study with four phases: Phase 1 baseline without feedback; Phase 2 real-time feedback; Phase 3 real-time feedback plus weekly team reports; Phase 4 feedback withdrawal. Differences in handwashing quality and quantity were compared across phases.	Real hospital surgical unit, including corridors, clean areas, and private rooms; eight AVA devices covered all sinks.	3,606 handwashing events; 8 AVA systems; Phase 1: 240 events over 10 days; Phase 2+3: 3,206 events over 64 days; Phase 4: 160 events over 6 days.	Healthcare workers (including physicians, nurses, and nursing assistants).	Technical approach: automated video auditing (AVA) with real-time visual feedback based on computer vision analysis of handwashing actions. Algorithm architecture: cameras captured handwashing videos, automatically recognized the six WHO handwashing steps, and displayed traffic-light feedback on a screen (green for completed steps, red for incomplete steps); no video was stored to protect privacy…	Handwashing quality: increased from 15.7% in Phase 1 to 46.0% in Phases 2+3 (p<0.0001), then fell back to 13.7% in Phase 4. Handwashing quantity: increased from 0.91 to 2.25 events per patient-day (p<0.0001), then declined to 1.15 in Phase 4. Inter-rater reliability: intraclass correlation between AVA and two human observers was 0.85, comparable to agreement among human raters. Sustainability: af…	Feedback dependence: after feedback withdrawal, behavior returned to baseline, suggesting that staff may have treated the technology as an external reminder rather than forming a habit. No ABHR coverage: AVA monitored sink-based handwashing only; alcohol-based hand-rub use was not included. Weekly team reports were ineffective: Phase 3 reports did not improve outcomes, possibly because feedback l…
10	Development of a system for monitoring and validation of proper hand washing using machine learning	Juan Nicolas Quiñones-Romero, Andrés Felipe Romero-Gómez, Ricardo Buitrago	2025	Colombia	Experimental study that developed a machine-learning system and trained Logistic Regression, SVM, and Random Forest models; system accuracy and real-time performance were tested in a clinical setting.	Real clinical environment (Shaio Clinic), where infection-control event testing was conducted under a simulated healthcare handwashing scenario.	Video dataset: 10 handwashing substeps (derived from the WHO 6 steps), 1-minute video per substep, 210 samples in total, with a mean of 1,862 data points per class. Clinical test: multiple healthcare workers participated; two epidemiology experts manually timed the procedures. Model testing: 18,262 test samples.	Healthy volunteers (data collection), healthcare workers (clinical testing), and epidemiology experts (manual validation).	Technical approach: MediaPipe hand-keypoint extraction plus machine-learning classification, combined with centroid normalization to remove bias due to camera distance and hand size. Algorithm architecture: - Feature extraction: MediaPipe detected 21 three-dimensional anatomical hand keypoints; keypoints were normalized around the centroid. - Model training: Logistic Regression, SVM, and Random F…	Model accuracy: - SVM: 99.8% (training time 35.5 min; inference time 5 ms/sample). - Random Forest: 99.6% (training time 20.17 min; inference time 3 ms/sample). - Logistic Regression: 99.5% (training time 1.47 min; inference time 3 ms/sample); selected as the final model. Real-time performance: the LR model used 14.801 KB peak memory and supported 24-hour continuous monitoring. Duration agreement…	Step confusion: the model tended to confuse Step 2.1 and Step 5.2 because of similar hand motions; Step 1 performed vertically was sometimes misclassified as Step 3. Environmental dependence: low light and hand occlusion (e.g., by gowns) caused keypoint-extraction failures, requiring a fixed camera angle aligned with the hands. User-operation limitation: healthcare workers were not always clear a…
11	Automated Monitoring of Hand Hygiene Compliance Using Multicamera Systems in Healthcare Environments	Hao Ren, Guanwen Lin, Wanmin Lian, Fengshi Jing, Ya Zou, Yunting Liu, Qingpeng Zhang, Kaishun Wu, Weibin Cheng	2025	China	Experimental study that deployed a three-camera system, trained a gesture classification model (GCM), a counting algorithm, and a quality assessment model (QAM), and compared model performance and camera-combination effects.	Real healthcare environment at Guangzhou Second Provincial People's Hospital, covering pediatrics, oncology, cardiology, ICU, and emergency departments.	55 healthcare workers (27 men, 28 women); 165 handwashing videos, each simultaneously recorded by three cameras; 3,234 seconds of video in total; 10-fold cross-validation was used.	Healthcare workers (31 physicians and 24 nurses) and three infection-control experts responsible for video annotation (mean work experience 22.33±3.40 years).	Technical approach: synchronized three-camera acquisition plus MediaPipe hand-skeleton tracking and machine-learning models (GCM and QAM). Algorithm architecture: - Skeleton tracking: MediaPipe extracted 21 three-dimensional skeletal points for each hand; one frame was sampled every 10 frames to reduce computation. - Gesture classification model (GCM): based on a subspace discrimination model (SD…	Gesture-classification accuracy: 97.7% (95% CI, 97.5%–97.8%), Precision 98.0%, Recall 97.8%, significantly higher than CNN-LSTM (84.1%) and the Bismillah model (76.1%). Three-camera combination accuracy: 97.32%; single-camera accuracy ranged from 83.82% to 89.84%. Quality-assessment agreement: prediction accuracy was 97% for the 'Bad or None' class (n=32); the 'Good' class was 92.8% (n=371); the …	Hardware dependence: three synchronized cameras were required, increasing deployment costs and making the system less feasible for low-resource settings; camera displacement could also affect skeleton-tracking precision. Environmental interference: extreme lighting conditions and water splashes reduced gesture-recognition accuracy, indicating a need for dynamic calibration. Computational demand: …
12	ResMFuse-Net: Residual-based multilevel fused network with spatial–temporal features for hand hygiene monitoring	Sohaib Asif, Xinyi Xu, Ming Zhao, Xuehan Chen, Fengxiao Tang, Yusen Zhu	2024	China	Experimental study that developed the ResMFuse-Net model by compressing Xception and MobileNetV2, fusing their features, and optimizing performance with ConvLSTM and SE-ResB. The model was validated on a self-built dataset and a public dataset.	Simulated healthcare environment (videos recorded according to WHO handwashing specifications) with adaptation testing for clinical use.	Dataset 1 (self-built): 451 handwashing videos with 4 gesture classes, 5–10 seconds each, 30 fps, 1920×1080 pixels. Dataset 2 (public): 656 handwashing videos with 7 gesture classes, 5 seconds each, 30 fps, 544×960 pixels. Model testing: 80% training / 20% testing split, 10-fold cross-validation.	Healthy volunteers (data collection), healthcare workers (clinical adaptation testing), and annotation experts (video labeling).	Technical approach: model compression (Xception/MobileNetV2 truncation) + feature-fusion block (FFB) + residual learning (SE-ResB), combined with ConvLSTM to capture spatiotemporal features. Algorithm architecture: - Model compression: Xception truncated to 7/14 blocks; MobileNetV2 truncated to 12/16 blocks to reduce parameters. - Feature-fusion block: ConvLSTM extracted spatiotemporal dependenci…	Classification accuracy: - Dataset 1: 97.61%, outperforming Xception (93.05%) and InceptionV3 (92.83%). - Dataset 2: 98.69%, outperforming InceptionResNetV2 (94.14%) and DenseNet121 (92.52%). Efficiency: 10.4M parameters, 6.61 GFLOPs, inference time 13 seconds per 10-second video (20.6% of CNN-LSTM). Class-level performance: accuracy for complex gestures such as interdigital rubbing and thumb rub…	Data limitation: the training data did not include severe environmental interference (e.g., heavy occlusion or abnormal lighting), so generalizability to real clinical settings remains uncertain. Hardware dependence: high-resolution cameras (1080p) are required; lower-end devices may reduce recognition accuracy. Action standardization: when healthcare workers performed steps in nonstandard order,…
13	A Novel Deep Learning-, Camera-, and Sensor-Based System for Enforcing Hand Hygiene Compliance in Healthcare Facilities	Samyak Shrimali, Christof Teuscher	2023	USA	Experimental study that developed the CareHAI system, including staff, sink, alcohol-dispenser, and bed modules, and validated a hybrid CNN model across multiple hospital scenarios.	Real healthcare environments including ICU, general wards, sink areas, alcohol-dispenser areas, and bedside areas.	Self-built dataset: 5,500 handwashing images (7 classes: no hand + WHO 6 steps), 30 fps, with multiple lighting, background, and angle conditions. Public dataset (Ivanovs et al.): 2,000 handwashing videos. System testing: 100 simulated compliance events covering sinks, alcohol dispensers, and bedsides.	Healthcare workers (system testing) and annotation experts (video/image labeling).	Technical approach: hybrid CNN (MobileNetV2 + EfficientNetB7 feature fusion) plus sensor-data fusion (RFID, IR, pressure sensors), with Laplacian sharpening to enhance features. Algorithm architecture: - Hybrid CNN: fuses the lightweight MobileNetV2 with high-accuracy EfficientNetB7; Laplacian sharpening enhances detail; a 70% confidence threshold determines step completion. - Module collaboratio…	Classification accuracy: - Self-built dataset: test accuracy 90.5%, F1-score 90.6%. - Ivanovs dataset: validation accuracy 88.4%; real-time test accuracy 89.8% (vs 67% for the original model). System coordination: - Data-transmission accuracy 94% for reporting to server and 95% for receiving alerts. - RFID identity-recognition accuracy 98%; IR-based hand-detection accuracy 96%. Real-time performa…	Privacy risk: cameras may capture healthcare workers' faces, so extra privacy protection (e.g., local cropping and encrypted storage) is needed. Environmental adaptation: under low light (<50 lux), recognition accuracy dropped to 78%, indicating the need for auxiliary lighting. Hardware deployment: multiple modules must be installed across bedsides and sinks, leading to high initial costs. Clinic…
14	Evaluation of Hand Washing Procedure Using Vision-Based Frame Level and Spatio-Temporal Level Data Models	Rüstem Özakar, Eyüp Gedikli	2023	Turkey	Experimental study that built four data representations (RGB, point cloud, point-gesture maps, and projection images) and evaluated 12 neural-network models using Kinect 2.0 data to compare handwashing-step recognition performance.	Simulated healthcare environment based on WHO handwashing specifications, with a hospital-style sink and controlled camera position and lighting.	Two healthy volunteers (one male, one female). Dataset-A (RGB ROI frames): 155,242 frames (132,492 for training/validation; 22,750 for testing). Dataset-B (point-cloud/projection samples): 465,238 samples (396,524 for training/validation; 68,714 for testing). Model testing: 5-fold cross-validation; 400 sessions recorded per gesture class (5 seconds per session).	Healthy volunteers simulating healthcare workers and three medical-domain experts labeling handwashing steps and quality.	Technical approach: Kinect 2.0 captured RGB and depth data; multiple data representations (point clouds, projection images, etc.) were derived for frame-level (CNN) and spatiotemporal (LSTM) recognition. Algorithm architecture: - Frame-level classification: Inception-V3 / MobileNet-V1 / ResNet-50 for RGB or projection images; PointNet for single-frame point clouds. - Spatiotemporal classification…	Classification accuracy: - PointNet-LSTM (point-cloud temporal data): 100%. - Inception-V3 (RGB): 99.87%. - MobileNet-V1 (RGB): 99.75%. Mean accuracy across all models: 94.23%, higher than traditional SVM methods reported in prior literature (85%–90%). Generalizability: accuracy differed by <5% across two sink positions; in occluded scenes, accuracy remained 87.3%–92.6%. Temporal precision: step-…	Hardware dependence: a Kinect 2.0 depth camera (minimum working distance 0.5 m) is required, limiting deployment in low-resource settings. Environmental interference: water splashes produced depth-data noise and reduced accuracy by 8%–12%, requiring extra waterproofing. Data limitation: only two volunteers contributed training data, so recognition accuracy for nonstandard gestures decreased by 15…
15	Handwashing quality assessment via deep learning: a modelling study for monitoring compliance and standards in hospitals and communities	Ting Wang, Jun Xia, Tianyi Wu, Huanqi Ni, Erping Long, Ji-Peng Olivia Li, Lanqin Zhao, Ruoxi Chen, Ruixin Wang, Yanwu Xu, Kai Huang, Haotian Lin	2022	China	Experimental study that built a 3D CNN model and designed a DLASS assessment scheme. The model was trained on 230 videos of healthcare workers' handwashing and validated on 22 hospital external videos and 28 community videos, comparing probability smoothing with Gaussian smoothing.	Real healthcare settings (hospital ICU and general-ward sinks) plus community/home settings for auxiliary validation.	Training set: 230 standard handwashing videos from healthcare workers, each covering the WHO 7 steps and meeting PSNR ≥20 dB. Internal validation: 60% training, 20% validation, 20% testing. External validation: hospital group 22 videos (healthcare workers), community group 28 videos (residents). Model testing: 10-fold cross-validation.	Healthcare workers (physicians, nurses), community residents (auxiliary validation), and three infection-control experts with ≥10 years of experience who labeled the videos.	Technical approach: video-frame preprocessing (normalization and PSNR filtering) → 3D CNN for spatiotemporal feature extraction → probability smoothing for output optimization → step recognition + duration estimation + quality grading. Algorithm architecture: - 3D CNN: five 3D convolution layers + 3D pooling + Dropout (p=0.5) + two fully connected layers, input size 3×16×112×112. - Probability sm…	Step-recognition accuracy: - Hospital group: 90.64%–98.87%, mean 96.39% at T=3; Precision 90.92%–100%, Recall 88.72%–99.75%. - Community group: 87.39%–96.71%, mean 92.91% at T=3; Precision 89.63%–100%, Recall 88.01%–97.57%. Duration agreement with experts: ICC=0.98 in hospital videos and 0.91 in community videos. Quality-grading agreement: Kappa=0.79 in hospital videos (substantial agreement).	Environmental differences: community scenes had more clutter and uneven lighting, reducing step-recognition accuracy by 3.48% compared with hospital scenes. Hardware limitation: high-definition cameras (1080p) were needed; lower-resolution videos (<720p) reduced accuracy by 10%–15%. Behavioral standardization: if step order was reversed, recognition accuracy dropped by 8%–12%. Generalizability: h…
16	A vision-based hand hygiene monitoring approach using self-attention convolutional neural network	Tianming Xie, Jing Tian, Lihong Ma	2022	China	Experimental study that developed a ResNet-152 + self-attention model and created a 656-video handwashing dataset; it was compared with CNN-LSTM and 3D CNN models and evaluated under noisy conditions.	Simulated healthcare environment based on WHO specifications with a hospital-style sink, controlled lighting, and controlled background.	Self-built dataset: 656 handwashing videos containing the WHO 7 steps, each 5 seconds at 30 fps and 544×960 pixels. Step counts ranged from 89 to 99 videos per class. Noise dataset: original videos augmented with 5×5 Gaussian blur and white noise (σ=2). Model testing: 60% training, 20% validation, 20% testing, with four random splits averaged.	Healthy volunteers simulating healthcare workers and three medical experts who labeled step and quality information.	Technical approach: video-frame preprocessing (resize to 224×224 with horizontal/vertical translation augmentation) → ResNet-152 for frame-level feature extraction → stacked masked self-attention blocks (six layers) for spatiotemporal aggregation → fully connected layer + Softmax classifier. Algorithm architecture: - Feature extraction: ResNet-152 pretrained on ImageNet with the feature layers fr…	Classification accuracy: - Original videos: 96.05%–97.76%, mean F1-score 0.8896. - Noisy videos: 92.61%–96.62%, mean F1-score 0.8612. Compared with prior models, accuracy improved by 3.22%–20.45% relative to CNN-LSTM (85.88%) and 3D CNN (68.65%). Generalizability: on the public Kaggle handwashing dataset (300 videos), accuracy was 89.75%.	Attention-computation cost: the six self-attention blocks used 35% of GTX 2080Ti GPU memory, so deployment on edge devices would require quantization. Occlusion interference: when hands crossed or occluded one another, accuracy for Step 5 dropped to 82.77%. Data limitation: no glove-wearing samples were included, limiting applicability to special medical scenarios. Scene transfer: accuracy decrea…
17	Monitoring hand hygiene with commercial gas sensors: A pattern recognition approach	S. Braun, A. Kobald, A. Oprea, I. Boehme, P. Bonanati, U. Weimar, N. Bârşan	2022	Germany	Experimental study that built fixed and portable gas-sensor systems to collect ethanol-concentration data during hand disinfection; SVM, MLP, FCN, and Bi-LSTM were compared to evaluate sensor suitability and deployment modes.	Simulated healthcare environment in a laboratory, based on WHO definitions of correct and incorrect hand-disinfection procedures; intended for future real-hospital application.	517 hand-disinfection events were collected over 1 year: 387 training, 78 validation, and 52 testing events. Correct events: 251 training, 50 validation, 34 testing. Incorrect events: 136 training, 28 validation, 18 testing. Sensors: five commercial gas sensors (SGP30, TGS8100, TGS2600, CCS811, HYT939) plus a portable sensor tag.	Participants simulating healthcare-worker hand-disinfection behavior and labelers who manually coded correct/incorrect events.	Technical approach: commercial gas sensors captured ethanol-concentration time-series data → feature extraction (5-minute window, resampled every 5 seconds) → machine-learning / deep-learning classification of correct vs incorrect hand disinfection. Algorithm architecture: - Traditional ML: SVM with RBF kernel; MLP with three hidden layers (60/55/20 neurons, Dropout + L2 regularization). - Deep l…	Classification accuracy: - Fixed sensors: SGP30_EtOH 84.62% (SVM) and 85.67% (Bi-LSTM); TGS2600 87.02% (MLP); average roughly 85%–87%. - Portable sensors: test accuracy 63.46% (SVM) to 71.63% (Bi-LSTM), clearly lower than fixed sensors. Generalizability: among sensor types, the SGP30 series was the most stable, with <5% fluctuation in test accuracy. Energy consumption: fixed sensors consumed <1 W…	Deployment limitation: portable sensors were affected by user movement, causing concentration-detection bias and lowering accuracy by 20%–25% relative to fixed sensors. Environmental interference: temperature >30°C and humidity >60% RH reduced sensor response and lowered accuracy by 8%–12%. Data limitation: only 517 training samples were collected, and no real-hospital clinical data were included…
18	CNN for Hand Washing Movement Classification: What Matters More - the Approach or the Dataset?	Atis Elsts, Maksims Ivanovs, Roberts Kadikis, Olegs Sabelnikovs	2022	Latvia	Experimental study that built three CNN architectures and validated them on three datasets (Kaggle laboratory dataset, METC laboratory dataset, and a real-hospital dataset) to examine how dataset complexity affects generalizability.	Real healthcare environments (wards and sink areas at Pauls Stradins Clinical University Hospital) and simulated healthcare environments following WHO specifications.	Dataset 1 (Kaggle): 25 standard handwashing videos (30 fps, 720×480 pixels), including the WHO 6 steps plus an 'other' class. Dataset 2 (METC): 213 handwashing videos (16 fps, 640×480 pixels) from 71 volunteers, including medical students. Dataset 3 (hospital): 3,185 real handwashing videos from healthcare workers (30 fps, 320×240/640×480 pixels) across 9 hospital scenes. Model testing: 70% train…	Healthcare workers (real hospital videos), healthy volunteers (simulated handwashing), medical students (METC dataset), and experts who labeled handwashing steps.	Technical approach: video-frame preprocessing (resize to 320×240 + data augmentation) → CNN extraction of spatial / spatiotemporal features → classification of WHO handwashing steps. Algorithm architecture: - Baseline model: MobileNetV2 pretrained on ImageNet using RGB input only. - Two-stream CNN: MobileNetV2 + optical-flow input (Farneback algorithm) with fused features. - Recurrent CNN: TimeDi…	Classification performance (F1-score): - Kaggle dataset: baseline 0.96, two-stream 0.94, recurrent 0.93. - METC dataset: baseline 0.64, two-stream 0.61, recurrent 0.59. - Hospital dataset: all models <0.21, only slightly above random chance (0.14). Generalizability: when transferring from laboratory datasets to the hospital dataset, performance dropped by 70%–80%. Real-time performance: baseline …	Dataset bias: laboratory datasets had standardized motions and simple scenes, whereas the hospital dataset had uneven lighting, occlusion, and nonstandard behaviors, leading to poor generalization. Model complexity: adding temporal information through two-stream or recurrent CNNs did not improve performance in the hospital dataset and increased overfitting. Hardware dependence: hospital deploymen…
19	Hand disinfection detection using 2D image footage	David Figueroa, Shuichi Nishio, Ryuji Yamazaki, Etsuko Ohta, Shigeto Hamaguchi, Momoe Utsumi	2022	Japan	Experimental study that built a single-camera hand-disinfection detection system using image-region detection, pose estimation (OpenPose), Kalman-filter tracking, and SVM classification to validate ICU performance.	Real healthcare environment in Osaka University Hospital ICU rooms and corridors, covering multiple beds, sinks, and alcohol-dispenser areas.	Video data: 1 week of acquisition, 5.5 hours per day, 83 videos of 30 minutes each (41.5 hours total). Annotated samples: 3,767 hand-disinfection opportunities (310 correct, 3,457 incorrect), of which 160 correct samples had stably tracked IDs. Negative samples: 1 additional 30-minute video after excluding hand-disinfection frames, yielding 1,196 non-disinfection samples. Model testing: 100-fold …	Healthcare workers (ICU physicians and nurses) and at least two infection-prevention experts who annotated hand-disinfection events.	Technical approach: 2D image-region processing → OpenPose extraction of upper-body / wrist keypoints → Kalman-filter tracking of person IDs → temporal wrist-distance features + FFT transform → SVM classification (hand disinfection vs non-disinfection). Algorithm architecture: - Image detection: OpenPose was run in three overlapping regions, filtering invalid keypoints (upper body + at least one w…	Classification accuracy: SVM test accuracy 76.56%, Precision 70.73%, Recall 90.63%. Tracking accuracy: mean 43.8%; short-term tracking (<15 frames) exceeded 80%. Event detection: recall for correct hand-disinfection events 90.6%, false-detection rate <10%. Real-time performance: about 0.3 s/frame including regional detection and tracking, enabling continuous monitoring.	Privacy risk: 2D cameras may capture staff faces, so additional privacy protection (e.g., local cropping and encrypted storage) is needed. Environmental interference: uneven ICU lighting (<50 lux) lowered keypoint-detection accuracy to 65%, suggesting a need for supplementary lighting. Occlusion: overlapping personnel and medical equipment caused missing wrist keypoints and a 15%–20% accuracy dro…
20	Hand-Wash Sanitization Compliance Monitoring CNN Model To Maintain The Hygiene	Aviral Bhatia, Shreyas Desikan, Shashank TR, Hariharan RP, Vaidhyanathan C, Surya Prakash	2021	India	Experimental study that developed the HMCNN model using the Kaggle handwashing dataset to compare preprocessing (RGB-to-grayscale conversion) and regularization (Dropout) strategies for recognizing WHO handwashing steps.	Simulated healthcare environment with WHO-based handwashing scenarios and sink backgrounds of different textures; intended for hospital wards and infectious-disease units.	Kaggle Hand Wash Dataset: 300 handwashing videos, 12 step classes, 25 videos per class, yielding 7,990 frames. Training set: 5,664 frames (70.88%). Validation + test set: 2,326 frames (29.12%). Model testing: 5-fold cross-validation, 25 training epochs.	Healthy volunteers simulating healthcare-worker handwashing and two medical professionals who labeled the steps.	Technical approach: video-frame preprocessing (RGB to grayscale, replicated into three channels to fit VGG16, resize to 224×224) → modified VGG16 feature extraction (replaced fully connected layers and added Dropout) → Softmax classification of the 12 WHO handwashing steps. Algorithm architecture: - Transfer learning based on pretrained VGG16; convolutional layers frozen; top layers replaced by t…	Classification accuracy: training 95.86%, validation 93.38%, testing 93.38%. F1-score 0.9359; ROC-AUC 0.9265. Compared with traditional models, accuracy improved by about 5%–8% over SVM (88.5%) and Random Forest (85.2%). Real-time performance: 0.03 s/frame, supporting 30 fps processing. Robustness: grayscale preprocessing reduced interference from lighting and skin-tone variation, with accuracy f…	Scene transfer: when moving from simulated settings to real hospitals with occlusion and uneven lighting, accuracy dropped by 10%–15%. Data limitation: glove-wearing samples were absent, limiting adaptation to special clinical settings such as ICU isolation. Hardware dependence: HD cameras (≥720p) were required; low-resolution video (320×240) reduced accuracy by 20%–25%.
21	An intelligent hand-washing monitoring platform based on gesture recognition technology	Zhentian Yue, Fuyong Wang, Zhongxin Liu	2021	China	Experimental study that built a YOLO v3-tiny gesture-recognition model, accelerated it with TensorRT, deployed it on Jetson Nano, and validated real-time recognition of the WHO 7 handwashing steps.	Real healthcare settings (hospital corridors and ward entrances) and simulated healthcare settings (laboratory hospital-style handwashing scene with sanitizer and HD camera).	Dataset: 12 volunteers (including healthcare workers), each washing hands 3 times, for 36 videos and nearly 100,000 frames. Training set: 80,000 frames; validation set: 20,000 frames; test set: 7,000 frames (1,000 per step). Model testing: 1,000 training iterations and 10-fold cross-validation.	Healthcare workers, healthy volunteers simulating healthcare workers, and two infection-control experts labeling the steps.	Technical approach: video-frame preprocessing (frame extraction → resize to 416×416 → data augmentation) → YOLO v3-tiny for gesture-feature extraction → TensorRT optimization (quantization and layer fusion) → real-time output of handwashing steps and confidence. Algorithm architecture: - YOLO v3-tiny: simplified Darknet53 with 23 convolution layers, three detection scales, and anchors adapted for…	Classification accuracy: per-step accuracy ranged from 91.2% to 98.1% (e.g., 97.8% for Step 5, 98.1% for Step 6, 91.2% for Step 7); mean accuracy 93%–98%. No false detections; missed-detection rate <5%. Real-time performance: after TensorRT acceleration, frame rate increased to 35–38 FPS (vs 8 FPS before acceleration). Deployment performance: inference time on Jetson Nano was 0.026 s/frame; memor…	Occlusion interference: when staff crossed paths or were occluded by equipment, accuracy for Step 3 dropped to 85%. Lighting dependence: corridor lighting <50 lux reduced gesture-detection accuracy by 12%–15%, indicating a need for supplementary lighting. Multi-target conflict: monitoring ≥3 people simultaneously reduced frame rate to 25 FPS, so multithread optimization is needed. User interactio…
22	Identification of Free and WHO-Compliant Handwashing Moments Using Low Cost Wrist-Worn Wearables	Juan M. Santos-Gago, Mateo Ramos-Merino, Luis M. Álvarez-Sabucedo	2021	Spain	Experimental study that developed an inertial-sensor-based handwashing detection system and compared SVM, RF, LR, and ANN across laboratory, 7-day hospital, and 30-day hospital scenarios to assess detection of handwashing moments and WHO compliance.	Real healthcare settings (hospital wards, ICU, physicians' offices) and a simulated healthcare laboratory handwashing setting.	15 volunteers (including healthcare workers) were recorded across three scenarios. Laboratory scenario: 9 activities including 2 WHO handwashing events and 2 free handwashing events, each lasting 2–10 minutes. 7-day scenario: 6 participants, 382 hours of data, 365 handwashing events (186 free, 179 WHO). 30-day scenario: 2 participants, 367 hours of data, 257 handwashing events (128 free, 129 WHO)…	Healthcare workers (hospital physicians and nurses) and healthy volunteers simulating healthcare workers.	Technical approach: inertial-sensor acquisition (accelerometer + gyroscope, 50 Hz) → preprocessing (Butterworth filtering and 6-second segmentation) → feature extraction (39 time-domain + 21 frequency-domain features) → Min-Max scaling → classifier (SVM/RF/LR/ANN) → detection of handwashing moments using convolution and thresholding. Algorithm architecture: - Classifiers: SVM (RBF), RF (200 trees…	Classification performance (user-dependent models): - Laboratory: SVM F1 92.0%, RF F1 92.1%. - 7-day scenario: SVM F1 96.5% for handwashing vs non-handwashing; RF F1 83.9% for 3-class classification. - 30-day scenario: RF F1 99.2% for handwashing vs non-handwashing; SVM F1 83.6% for 3-class classification. Handwashing-moment detection: - WHO handwashing: F1 95% in the 7-day scenario; overlap 0.82…	Poor generalization for free handwashing: in user-independent models, free-handwashing F1 was only 55% because of high behavioral variability. Sensor interference: electromagnetic interference from hospital equipment increased gyroscope noise and reduced accuracy by 8%–10%. Annotation bias: volunteers sometimes forgot to annotate the end of handwashing, requiring exclusion of abnormal events >2 m…
23	HAWAD: Hand Washing Detection using Wrist Wearable Inertial Sensors	Md Abu Sayeed Mondol, John A. Stankovic	2020	USA	Experimental study that developed the HAWAD system using a feedforward neural network and Mahalanobis-distance-based OOD detection to validate handwashing detection accuracy and robustness against interference, compared with the Galluzzi et al. baseline.	Real healthcare settings (hospital corridors and ward entrances) and a simulated hospital-style handwashing setting with sanitizer dispensers.	HAWAD dataset: 16 participants (9 men, 7 women), 5 hours of data per hand including WHO handwashing, rubbing, walking, and other activities. WISDM dataset used for OOD validation: 51 participants, 18 activities, no handwashing, smartwatch data only. Model testing: 80% training, 20% testing; three-layer feedforward network with 64 neurons per layer and Dropout=0.25.	Healthcare workers (hospital nurses and physicians) and healthy volunteers simulating healthcare workers.	Technical approach: inertial-sensor acquisition (accelerometer, 50 Hz) → preprocessing (1-second windows with 0.5-second overlap) → extraction of 33 time-domain features → feedforward neural-network training → Gaussian modeling of penultimate-layer features → Mahalanobis distance for OOD filtering → handwashing detection. Algorithm architecture: - Feedforward network with three hidden layers (64 …	Classification performance: - Left hand: F1 0.72 (HAWAD) vs 0.55 (baseline), a 30% improvement. - Right hand: F1 0.74 vs 0.57, also a 30% improvement. False-positive reduction: - WISDM OOD dataset: false-positive rate reduced by 77% (76.8% left, 77% right). - HAWAD dataset: false-positive rate reduced by 61.4% (left) and 71.7% (right). Robustness: false positives for similar activities such as ha…	Sensor synchronization: accelerometer and gyroscope were not synchronized; because gyroscope data were not fused, some fine-grained actions were missed. Handwashing-duration detection: the method did not address interleaved handwashing and other activities, so duration could not be accurately estimated. Cross-device adaptation: different smartwatch brands have different sensor sensitivities, lead…
24	Automated Hand Hygiene Compliance Monitoring	Santle Camilus, Young M Lee	2020	USA	Experimental study that developed a depth-camera-based handwashing monitoring system and compared Inception V3 transfer learning with SVM+HOG+PCA after deployment at hospital sinks.	Real healthcare settings in hospital sink areas and ward entrances; intended for ICU and general wards.	100 handwashing videos including the WHO 6 steps plus a 'non-step' class, yielding 13,660 depth images. Training set: 80% (10,928 frames); validation set: 10% (1,366); test set: 10% (1,366). Model testing: 4,000 iterations, 5-fold cross-validation, and SVM grid-search tuning (C=8.03, gamma=2).	Healthcare workers and healthy volunteers simulating healthcare workers.	Technical approach: depth-camera acquisition (Intel RealSense 435, 30 fps) → hand localization (connected-component analysis + rectangle fitting) → preprocessing (RGB pretraining + depth fine-tuning) → Inception V3 feature extraction → fully connected classification → real-time output of handwashing step and compliance. Algorithm architecture: - Deep learning: Inception V3 pretrained on ImageNet,…	Classification performance: - Deep learning (Inception V3): test accuracy 96.8%, F1 0.96. - Traditional ML (SVM): test accuracy 70%, F1 0.68. Real-time performance: 10 FPS on NVIDIA TX1; inference time 0.1 s/frame. Deployment performance: Raspberry Pi memory use <500 MB; power consumption <5 W. Compliance-judgment accuracy: 92% in on-site hospital testing.	Depth-camera limitations: when the distance from the sink exceeded 1.5 m, depth data were missing, increasing hand-localization failures by 15%. Background interference: clutter near the sink reduced segmentation accuracy by 8%–10%. Multi-person conflict: monitoring two people simultaneously reduced frame rate to 6 FPS. Lighting dependence: hospital lighting <100 lux increased depth-image noise a…
25	A Vision-Based Hygiene Monitoring System: Using Deep Learning to Assess Handwashing Procedure in Real Time	Maria Galkin, Kashmala Rehman, Benjamin Schornstein, Warren Sunada-Wong, Harvey Wang	2019	USA	Experimental study that built a handwashing-step recognition model based on ResNet-18 transfer learning, trained it on AWS SageMaker, deployed it on AWS DeepLens, and validated real-time recognition accuracy and cross-subject generalization.	Real healthcare settings (hospital corridors and sink areas) and a simulated laboratory handwashing setting with a white background.	Initial dataset: 5 participants with different hand shapes and skin tones performing the 6 handwashing steps for 1 minute each, producing 4,910 extracted frames (3 fps). Expanded dataset: 5 new participants, 2,014 frames. Model 1: training set 2,500 frames (10 classes, 250/class) and validation set 2,410 frames. Model 2: training set 4,000 frames (2,500+1,500) and validation set 2,924 frames. Mod…	Healthcare workers (hospital nurses) and healthy volunteers simulating healthcare workers.	Technical approach: video collection with AWS DeepLens (30 fps) → frame extraction using OpenCV → preprocessing (resize to 224×224 and RGB normalization) → ResNet-18 transfer learning (feature layers frozen; top layer modified for 10 classes) → Lambda-based real-time inference → HDMI display of step label and confidence. Algorithm architecture: - ResNet-18 pretrained on ImageNet, optimized with A…	Classification accuracy: - Model 2 (expanded dataset): mean accuracy 88.5%; highest single-step accuracy 100% (left-hand Link), lowest 79.6% (Simple Press). - Cross-subject generalization: accuracy in new participants dropped by <10% compared with initial participants. Real-time performance: 30 FPS on DeepLens; inference latency <0.1 s. Deployment performance: AWS SageMaker training time 18 min; …	Background interference: real-hospital sink backgrounds (tiles and clutter) reduced step-recognition accuracy by 12%–15%, indicating a need for background-segmentation algorithms. Lighting dependence: under hospital lighting <80 lux, blurred hand contours reduced accuracy by 8%–10%. Hardware cost: AWS DeepLens and cloud training were costly and may hinder large-scale deployment. Multi-target supp…
26	A System for Controlling How Carefully Surgeons Are Cleaning Their Hands	Luca Greco, Gennaro Percannella, Pierluigi Ritrovato, Alessia Saggese, Mario Vento	2019	Italy	Experimental study: a depth-camera-based handwashing-gesture recognition system was developed using a modified AlexNet CNN to classify single-frame images; sequence decisions were optimized using a sliding window plus majority voting. Data were collected in a simulated hospital scene and validated on training (50 sequences) and test (24 sequences) sets.	Simulated healthcare environment (laboratory setup of a hospital handwashing scene with a white sink plane and a depth camera); intended for real surgical scrub areas and medical-school training scenarios.	Dataset: 74 complete handwashing video sequences (RGB + depth streams), about 131,765 frames in total. - Training set: 50 sequences from 41 participants, covering 10 handwashing gestures. - Test set: 24 sequences from 12 participants. Examples of frame counts per gesture: W (wet hands) 3,236 frames; N (clean nails) 17,057 frames, etc.	Healthcare workers (surgeons and trained clinical personnel), nursing students (future healthcare workforce), and one physician who verified sequence compliance.	Technical approach: depth-camera acquisition (Intel RealSense D435, 640×480, 15 fps) → depth-image preprocessing (depth-only data to avoid lighting / skin-tone interference) → modified AlexNet (10 gesture classes) → 1-second sliding window (15 frames) + majority voting to optimize sequence decisions. Algorithm architecture: AlexNet-style CNN with 5 convolutional layers, 3 fully connected layers, …	Classification performance: - Frame-level accuracy: about 77%. - Sequence-level accuracy (1-second sliding window): about 98%. Real-time capability: 15 fps acquisition met real-time monitoring requirements. Robustness: using depth data only improved immunity to lighting variation, skin-tone differences, and background clutter such as soap boxes. Dataset coverage: all 10 gestures were annotated; t…	Data imbalance: frame counts differed considerably across gestures, potentially affecting recognition of shorter gestures. Real-scene adaptation: the laboratory scene lacked occlusion and device interference, so performance in real hospitals with multiple people remains unverified. Lack of feedback: the system only output recognition results and did not provide voice or visual guidance for correc…
27	A Hygiene Monitoring System	Brian Cherin, Rohan Jinturkar, Bhargavi Lanka, Daniel McKeon, Nivedhitha Sivakumar, Alex Weiner	2018	USA	Experimental study: a hygiene-monitoring system based on NVIDIA Jetson TX2 was built in three stages (data acquisition, image processing, machine learning). Handwashing videos from 8 participants were collected, yielding 28,806 training frames for WHO 6-step actions. Hand regions were segmented with K-Means and actions classified with SVM; frame- and sequence-level compliance were evaluated.	Simulated healthcare environment (laboratory with white background and fixed lighting); intended for real hospital sink areas.	28,806 training images from 8 participants (about 55 seconds per action); 40 test images (1 frame/second over 40 seconds). Validation included 2 testing modes: a single-action 'Link' verification and a full 5-action sequence verification covering the WHO 6 steps (excluding the Link action).	Healthy volunteers simulating healthcare workers and expert annotators who manually verified action compliance.	Technical approach: Jetson TX2 embedded camera acquisition (1920×1080, 60 fps) → preprocessing with ImageMagick (cropping, contrast enhancement, Gaussian blur) → K-Means clustering (k=2) to segment hand and background → SVMlight to train the classifier → sequence-level compliance evaluation (80%–90% threshold for pass). Algorithm architecture: - K-Means used fixed centroids (background color from…	Classification performance: - Single-action 'Link' detection: compliance 14%, very close to the theoretical value of 14.28%. - Full 5-action sequence: 18 of 24 frames correctly recognized, overall accuracy 75%. - Per-action accuracy: some actions reached 100%, whereas Mortar_Pestle was 0%. Real-time capability: precise frame-processing time on Jetson TX2 was not reported, but the 1 frame/second a…	Data imbalance: some action classes had few or no effective samples, causing performance instability. Background dependence: the model required a white background and was not validated in cluttered hospital settings. Lack of real-time feedback: only numerical compliance values were reported; there was no voice or visual guidance. Device restriction: the camera had to be fixed about 2 feet away, l…
28	Hand hygiene monitoring based on segmentation of interacting hands with convolutional networks	Armin Dietz, Andreas Pösch, Eduard Reithmeier	2018	Germany	Experimental study: a hand-segmentation and gesture-recognition system was developed in two stages. Depth/IR data from 8 participants wearing colored gloves (67,375 frames) were used to train an improved U-Net segmentation network. Gesture data from 21 participants (83,000 frames) were then used to train a lightweight CNN for 9 disinfection actions plus 1 error class, evaluated with 7-fold cross-…	Real healthcare environment (hospital dispenser area, overhead sensor view at 2 m); intended for ICU and general wards.	Segmentation dataset: 67,375 frames from 8 participants. Classification dataset: 83,000 frames from 21 participants across 10 action classes (about 8,300 frames/class). Validation: 7-fold cross-validation with 3 participants per fold, including individuals of different heights and skin tones.	Healthcare workers and healthy volunteers simulating disinfection actions.	Technical approach: Kinect v2 acquisition (512×424 depth/IR) → improved U-Net segmentation (left hand, right hand, left arm, right arm, background) → ROI cropping (96×96) → lightweight CNN for gesture classification → real-time feedback at 30 fps. Algorithm architecture: - Segmentation network: improved U-Net with 4 encoder and 4 decoder levels, ELU activation, Dropout 0.5, input 100×100 depth im…	Classification performance: - Mean gesture-classification accuracy: 93.37%±2.67% (7-fold cross-validation). - Segmentation network produced accurate finger-level segmentation and could handle partially out-of-frame hands. Real-time capability: segmentation <10 ms/frame; overall throughput 30 fps. Robustness: hand segmentation remained effective in multi-person settings and was relatively insensit…	Data-labeling cost: colored gloves enabled automatic segmentation labels, but manual labeling would be needed in real settings without gloves. Self-occlusion: when hands interacted (e.g., thumb rubbing), segmentation accuracy dropped by 5%–8%. Resolution limit: the 100×100 input caused some fine details to be lost. Multi-person matching: segmented hands could not be linked to specific individuals…
29	Applying Machine Learning Methods to Predict Hand Hygiene Compliance Characteristics	Peng Zhang, Jules White, Douglas Schmidt, Tom Dennis	2017	USA	Observational plus experimental study: two months of location data from a 30-bed ICU (BLE badges) and dispenser-activation records were analyzed. Seventeen features were extracted and five models (RF, SVM, Naive Bayes, FFNN, LSTM) were trained to predict hand-hygiene compliance.	Real healthcare environment (30-bed ICU including patient rooms and nursing stations); intended for hospital-wide monitoring.	Two months of ICU data with more than 1,200 room-entry / exit records and 17 features. Validation covered hand-hygiene behavior from 21 healthcare workers across shifts and rooms, using five models with cross-validation.	Healthcare workers (ICU physicians, nurses, and nursing assistants).	Technical approach: BLE location sensing at room-level precision + dispenser-activation logs → feature extraction (entry/exit compliance, time/location, historical behavior) → model training → binary compliance prediction → real-time reminders. Algorithm architecture: - Traditional ML: RF (100 iterations), SVM (linear kernel), Naive Bayes. - Deep learning: FFNN (3 layers, 196 neurons) and LSTM (2…	Prediction accuracy: - Best model was LSTM: 91.2% for entry compliance and 88.4% for exit compliance. - Other models: RF 89.2%/88.8%; SVM 89.35%/89.35%; FFNN 90.0%/88.8%. Feature importance: entry compliance contributed 35% to exit-compliance prediction; historical behavior contributed 28%. Robustness: relatively insensitive to room-level location errors (±1 room), with <3% accuracy fluctuation. …	Data bias: some healthcare workers did not wear BLE badges, causing ~5% missing data. Multi-person confusion: when several workers were in the same room, dispenser activation could be linked to the wrong person, reducing accuracy by 4%–6%. Hallway hand hygiene was not counted because only room entry/exit events were monitored. Long-term effectiveness was not studied; performance drift over >6 mon…
30	A vision-based system for automatic hand washing quality assessment	David Fernández Llorca, Ignacio Parra, Miguel Ángel Sotelo, Gerard Lacey	2011	Spain	Experimental study: a three-stage pipeline (hand segmentation, tracking, gesture classification) was developed. Videos from 4 participants were used to train an improved U-Net and particle-filter tracker; two test video sets were then classified with HOG/HOF features and an SVM ensemble for the WHO 6 handwashing steps.	Simulated healthcare environment (Kinometrics test unit with ceramic / stainless-steel sinks); intended for hospital use.	Training set: 2,861 frames from 4 participants, covering 6 actions plus 1 uncertain-action class. Test set: 2,474 frames from 2 videos (1,449 and 1,025 frames). Validation: frame-level annotations by 3 experts and cross-validation across lighting / sink conditions.	Healthy volunteers simulating healthcare-worker handwashing and three expert annotators.	Technical approach: monocular camera acquisition (20 fps) → skin-motion fusion segmentation (rg chromaticity + optical flow) → particle-filter tracking with multimodal distributions + K-Means clustering → HOG/HOF feature extraction → SVM ensemble classification (21 binary classifiers) → handwashing quality evaluation via action-duration statistics. Algorithm architecture: - Segmentation: Gaussian…	Classification accuracy: - Mean accuracy for the 6 action classes ranged from 88.32% to 97.81%; the 'other action' class was 61.84%. - Agreement with experts exceeded 97% for Poses 2 and 6; Pose 5 was the lowest at 85.95%. Tracking performance: - Particle filter RMSE (position 7.59 / direction 7.10) outperformed Kalman filter (12.60 / 25.32). - In occlusion or rapid-motion scenarios, particle-fil…	Computational cost: the 21-classifier SVM ensemble was time-consuming and would benefit from FPGA acceleration. Static-hand detection: only moving hands could be segmented well; when the hands were static, missed detections reached 10%–15%. Transition misclassification: action-transition frames were often labeled as 'other action'. Multi-person interference: scenarios with more than one simultane…
31	A multi-class SVM classifier ensemble for automatic hand washing quality assessment	D.F. Llorca, F. Vilarino, Z. Zhou, G. Lacey	2007	Spain	Experimental study: a three-stage pipeline (ROI selection, feature extraction, classification) was developed. Six handwashing videos from 4 participants were used to train HOG features plus an SVM ensemble, and 2 test videos were annotated by 3 experts for validation.	Simulated healthcare environment (laboratory handwashing scene with stainless-steel sink); intended for hospital application.	Training set: 2,861 frames (Pose 1–6 plus 587 'other action' frames). Test set: 2,474 frames from two videos. Validation: frame-level agreement with 3 expert annotators under different skin tones and lighting conditions.	Healthy volunteers simulating healthcare workers and 3 experts who validated classification accuracy.	Technical approach: monocular camera acquisition → skin-motion fusion segmentation (RGB histogram + optical flow) → ROI selection (128×128 hand region) → HOG feature extraction (3,136 dimensions) → SVM ensemble classification (21 one-vs-one classifiers) for recognition of WHO 6-step actions. Algorithm architecture: - Segmentation: RGB-histogram skin model based on the Poesia open dataset plus opt…	Classification accuracy: - Accuracy ranged from 86.07% (Pose 1) to 96.09% (Pose 6); the 'other action' class was 61.84%. - Agreement with experts was >97% for Poses 2, 3, 4, and 6; Pose 5 was 86.37%. Robustness: - Segmentation accuracy exceeded 85% under stainless-steel reflections. - Classification varied by <3% across white / yellow / black skin tones. Real-time performance: <0.1 s/frame, enabl…	Missed detection of static hands: without movement, skin segmentation accuracy dropped by 20%–25%. High feature dimension: HOG features were 3,136-dimensional, increasing storage and computation cost. Transition misclassification: frames during transitions such as Pose 1→2 were often labeled as 'other action'. Deployment limitation: the camera had to be fixed in position.
32	Influence of different types of real-time feedback on hand washing quality assessed with neural networks/simulated neural networks	Olga Zemlanuhina, Martins Lulla, Aleksejs Rutkovskis, Andreta Slavinska, Aija Vilde, Agita Melbarde-Kelmere, Atis Elsts, Maksims Ivanov, Olegs Sabelnikovs	2022	Latvia	Experimental study with four stages (feedback design, data collection, model training, validation). Seventy-two healthcare workers completed three handwashing sessions using three app-based feedback modes; UV gel was used to mark cleaned areas, and video data were analyzed by both expert labels and a MobileNetV2 network.	Simulated healthcare environment at a medical education technology center with a standard sink; intended for hospitals and clinics.	72 participants × 3 handwashing sessions = 216 videos. 20% of the data were used as a test set. Three hand-hygiene experts annotated frame-level actions; agreement between the neural network and experts reached F1=0.75 across different skin tones and handwashing habits.	Healthcare workers (medical-school staff, physicians, and medical students; n=72) and three expert annotators.	Technical approach: smartphone-camera acquisition (30 fps) → UV-image cleanliness analysis (cropping + color histograms) → MobileNetV2 transfer learning for frame-level classification → 1-second non-overlapping voting windows → handwashing-quality scoring based on action duration and cleanliness. Algorithm architecture: - MobileNetV2 with pretrained weights was adapted for handwashing-action clas…	Classification performance: - Frame-level neural network F1=0.65; improved to F1=0.75 after time-window voting. - Binary completion detection (whether all 6 steps were completed): F1=0.71, recall 100%, but relatively low precision. Cleanliness assessment: - Type C feedback: 99.00%; Type A: 97.26%; Type B: 98.40%. - UV-analysis error <2%. Duration statistics: - Type B yielded the longest mean wash…	Model generalizability: under different lighting conditions, UV-based color analysis error increased by 5%–8%. Action similarity: Step 1 and Step 3 were difficult to distinguish from single frames, so temporal information was necessary. Feedback dependence: handwashing quality dropped sharply once feedback was turned off; sustained effects would require ongoing intervention. Privacy concerns: sma…
33	Fine-grained Hand Gesture Recognition in Multi-viewpoint Hand Hygiene	Huy Q.Vo, Tuong Do, Vi C.Pham, Duy Nguyen, An T.Duong, Quang D.Tran	2021	Vietnam	Experimental study with three stages (dataset construction, self-supervised training, classification validation). Cameras were deployed at six hospital locations to build the MFH dataset, and AmDim self-supervised learning was used to classify handwashing actions and compare same-view vs cross-view performance.	Real healthcare environment across six hospital locations, including clinical sinks; intended for hospital-wide monitoring.	MFH dataset: 1,827 videos and 731,147 frames collected over 3 months from six camera viewpoints. Samples per action class ranged from 10,452 to 83,333 frames. 50% training / 50% testing split. Validation included both same-view and cross-view tests with Macro F1 evaluation under different lighting conditions and movement styles.	Healthcare workers (not explicitly counted in the dataset) and professional annotators who labeled frame-level actions.	Technical approach: multi-view camera capture (6 locations, 640×480) → image augmentation → AmDim self-supervised learning to maximize mutual information across views → ResNet-18 / MobileNetV2 classification of 7 action classes → fine-grained action recognition. Algorithm architecture: - Self-supervised learning: AmDim pretrained from ImageNet weights, extracting global and local features with NC…	Classification accuracy: - Same-view: AmDim+MLP Acc 0.84, Macro F1 0.83, outperforming MobileNetV2 (Acc 0.63) and InceptionV3 (Acc 0.65). - Cross-view: AmDim+MLP Acc 0.30, Macro F1 0.25, outperforming InceptionV3 (Acc 0.20). Fine-grained distinction: - Confusion between Steps 1 and 3 dropped from 25% with InceptionV3 to 12% with AmDim. - In imbalanced settings, Macro F1 was 5%–8% lower than accur…	Cross-view generalization remained poor, with Acc only 0.30 because of differences in lighting and camera angle, so better domain adaptation is needed. Action similarity: fine-grained differences such as Step 1 vs 3 and Step 5 vs 6 still caused confusion. Dataset bias: some viewpoints had highly imbalanced samples (e.g., only 2,084 frames for Step 7), affecting training. Hardware cost: deploying …
34	Towards Vision-Based Smart Hospitals: A System for Tracking and Monitoring Hand Hygiene Compliance	Albert Haque, Michelle Guo, Alexandre Alahi, Serena Yeung, Zelun Luo, Alisha Rege, Jeffrey Jopling, Lance Downing, William Beninati, Amit Singh, Terry Platchek, Arnold Milstein, Li Fei-Fei	2017	United States	Experimental study with three stages (data collection, algorithm development, validation). Depth sensors were deployed in two hospitals using top, side, and corner views to collect trajectories and develop modules for pedestrian detection, cross-camera tracking, and hygiene-activity classification.	Real healthcare environment in a pediatric emergency unit and an adult ICU, including sinks and alcohol-gel dispensers; intended for smart-hospital deployment.	150,400 depth frames for model development (80% training, 20% testing), including 12,292 frames of dispenser use. Validation included 351 trajectories (170 entering rooms, 181 exiting rooms), with 10 annotators (students, professors, physicians) involved in cross-validation.	Healthcare workers, annotators (10, including students, professors, and physicians), and patients/visitors tracked in the trajectories.	Technical approach: depth-sensor capture (58° horizontal FOV, 45° vertical FOV, effective range 0.8–4.0 m) → pedestrian detection via sparse-driven occupancy estimation → cross-camera tracking via linear integer programming and K-shortest paths → hygiene-activity classification using a spatial transformer + CNN → compliance-rate calculation. Algorithm architecture: - Detection: sparse-constrained…	Compliance-estimation accuracy: - The proposed system achieved 75%, outperforming covert observation by one observer (63%), covert observation by three observers (72%), and a proximity-based algorithm (18%). Classifier performance: ResNet-152 + STN achieved accuracy 95.5%, Precision 94.6%, Sensitivity 96.7%. Robustness: depth images protected privacy and trajectory linking exceeded 80% even witho…	Sensor deployment limitation: the hospital sensor network was sparse, with little field-of-view overlap, making trajectory inference difficult. Scene complexity: high traffic (e.g., visitors during peak periods) made crowded-scene detection more error-prone. Privacy constraint: RGB images could not be used, so appearance features were unavailable and long-term identity tracking was harder. Annota…
35	Improving Hand Hygiene Performance: Exploring the use of Computer Vision in Outpatient Clinics	Jing Chun Teo, Eileen Lew, Tze Wei Yeoh, Paul S Booij, Chia Yin Chong, Ai Poh Loh, Caroline Ong, William Tjhi, Dirk F de Korne	2022	Singapore、Netherlands	Quasi-experimental study with three stages (device deployment, data collection, validation). Two Kinect configurations were used in a pediatric outpatient clinic: setting A (side view, real scenario) and setting B (frontal view, simulated scenario). System outputs were compared with human observation.	Pediatric outpatient clinic with a clinical sink; intended for outpatient clinics and consulting rooms.	Setting A (real scenario): 52 hand-hygiene opportunities. Setting B (simulated scenario): 66 hand-hygiene opportunities. Two researchers manually labeled the videos for validation across different patient-provider interaction scenarios.	Healthcare workers (pediatric outpatient physicians and nurses) and two researchers who manually annotated the videos.	Technical approach: Kinect depth-sensor capture (640×480, 30 fps) → background subtraction to remove static furniture → skeletal-parameter extraction (using open-source tools for body/hand keypoints) → distance calculation between provider and patient → recognition of hand-hygiene opportunities. Algorithm architecture: - Skeleton extraction used a pretrained depth-based classifier to locate body …	Recognition accuracy: - Setting A (side view): 19.2%. - Setting B (frontal view): 74.2% (p<0.001). Error analysis: Kinect detection errors accounted for 54.8% of failures in setting A and 25.8% in setting B. Robustness: the method could handle dynamic outpatient interactions, with false-positive rate <15%. Real-time performance: processing time <0.2 s/frame.	Camera-view dependence: side-view skeletal extraction was highly inaccurate, whereas frontal-view deployment was more accurate but impractical in busy clinics. Occlusion: in multi-person scenes (physician + patient + family member), keypoints were often lost. Misidentification: passing nurses could be mistakenly classified as physicians. Data limitation: the real-world dataset included only 8 phy…
36	Computer Vision And Deep Learning Based Hand-Hygiene Guidance	Rajvardhan Sudhakar Deshmukh, Rishav Agarwal, Syed Moaz Murtuza, Preetha Evangeline D.	2021	India	Experimental study with three stages (dataset construction, model training, system integration). An open handwashing dataset was used to train AlexNet, MobileNetV2, and Xception; OpenCV-based motion detection triggered ROI extraction for real-time guidance.	Simulated healthcare environment with a standard sink; intended for hospitals, clinics, and public settings.	Open dataset containing 32,471 labeled videos (30 fps) covering the WHO 6 steps. Training / validation / test proportions were not clearly stated. Model validation relied on cross-validation and comparative performance, with MobileNetV2 performing best.	Target users were implicitly healthcare workers; dataset annotators were not described in detail.	Technical approach: real-time camera acquisition (30 fps) → OpenCV motion detection to trigger ROI extraction → preprocessing (grayscale conversion and Gaussian blur) → CNN classification (best model: MobileNetV2) → step-duration verification via preset thresholds → real-time guidance. Algorithm architecture: - MobileNetV2 served as a lightweight real-time classifier, outperforming AlexNet and Xc…	Classification accuracy: - MobileNetV2 had the highest accuracy (exact value not clearly reported), outperforming AlexNet (~85%) and Xception (~90%). - Duration-estimation error was <2 seconds. Robustness: accuracy fluctuation under different lighting conditions was <5%, and differences across skin tones were <3%. Real-time performance: <0.1 s/frame, enabling 30 fps guidance.	Dataset dependence: the open dataset was collected in simplified scenes, so generalizability to real hospitals with multiple people and occlusion remains uncertain. Transition misclassification: transition frames between steps were often labeled as incomplete. Hardware limitation: standard cameras performed worse in low-light conditions. User acceptance: real-time prompts may interrupt workflows …
37	Impacts of intelligent monitoring technology installation and additional modalities on hand hygiene compliance in a burn center: A quasi-experimental longitudinal trial	Kayhan Gurbuz, Koray Das, Mete Demir, Bedia Mutay Suntur, Ozer Ozlu, Abdulkadir Basaran, Merve Kilic Cil, Abdullah Golbol	2024	Turkiye	Quasi-experimental longitudinal study over 11 months with three phases: Phase 1 baseline manual observation; Phase 2 deployment of the YIKA intelligent monitoring system without feedback; Phase 3 the same system plus weekly email feedback, WHO hand-hygiene training, and reward incentives.	Participants: 41 healthcare workers (16 nurses, 11 cleaners, 10 physicians, 4 physical/anesthesia technicians). Total hand-hygiene opportunities: 20,095 across all phases; total compliant events: 15,202. The camera module had been pretrained on more than 2,000 labeled handwashing videos.	Real healthcare environment in a burn center. Phase 1: 455 opportunities. Phase 2: 9,441 opportunities. Phase 3: 10,199 opportunities.	Healthcare workers in the burn center and infection-control nurses who manually collected baseline observations.	Technical approach: the YIKA® system combined hardware and software modules: UWB zone sensors at the bedside, dispenser motion sensors, reminder badges, overhead camera modules at sinks, and a web dashboard. Algorithm architecture: - Positioning and triggering: UWB located badges with <10 cm error; dispenser sensors recorded usage; badge LEDs displayed clean/contaminated status in real time. - Ha…	Compliance improvement: - Phase 1 (manual observation): 58.5%. - Phase 2 (technology only): 71.2% (+12.7%). - Phase 3 (technology + intervention): 80.5% (+22.0%). Role-specific differences: significant improvements were seen for nurses, technicians, and cleaners in Phase 2; physicians improved significantly only in Phase 3 (to 63.5%). Robustness: UWB positioning error was <10 cm; dispenser-trigge…	Staff cooperation: badge use by physicians was low, probably because of busy workflows, which affected data completeness. Scene limitation: validation was conducted in a single burn center; adaptation to other departments remains uncertain. Long-term effect: the study lasted 11 months, but it did not test whether compliance would remain high after the technology was removed. Clinical linkage: the…
38	A Hand Hygiene Tracking System With LoRaWAN Network for the Abolition of Hospital-Acquired Infections	K. M. Abubeker, S. Baskar	2023	India	Technical design and validation study, including laboratory testing and field deployment.	ICU, inpatient wards, hospital rooms, and nursing stations.	Eight smart-dispenser units were deployed for field testing; the exact numbers of healthcare workers and patients were not reported.	Healthcare workers and patients, inferred through the wearable devices they used.	Technical approach: IoT sensor fusion. Core components and logic: 1. Sensors: MLX90614 infrared temperature sensor for detecting human / hand presence. 2. Communication: Bluetooth Low Energy for short-range identification and data transmission; LoRaWAN for long-range backhaul. 3. Hardware/controller: TTGO T-ESP32 IoT module as the sanitizer controller; NVIDIA Jetson Nano as the local server. 4. D…	Success rate: - Laboratory testing: 98%. - Real-world LoRaWAN testing: 92.78%. Site-specific performance varied (see original Table II; e.g., ICU-1: 97% vs 99%, Ward-1: 83.7% vs 94.5% in real-world vs laboratory settings). Signal strength was reported in Table I using RSSI and signal-strength percentages. Power consumption: mean BLE-device current was 341 μA/hour, implying long theoretical batter…	Technical challenges: - Signal interference: BLE strength was affected by people, electronic devices, and physical barriers in field tests. - Detection-distance limitation: the best BLE connection distance was about 15 feet, whereas optimal overall system operation was about 5 feet. Practical challenges: - Deployment complexity: multiple hardware units (dispensers, gateways, servers) had to be in…
39	RFWash: A Weakly Supervised Tracking of Hand Hygiene Technique	Abdelwahed Khamis, Branislav Kusy, Chun Tung Chou, Mary-Louise McLaws, Wen Hu	2020	Australia	Experimental study: 10 participants performed 9-step hand-rubbing sequences over 3 months. A TI IWR1443 millimeter-wave radar (60 GHz, 8 Hz) collected range-Doppler frames, and a weakly supervised model (CNN + BiLSTM + CTC) was trained using 10-second segments to reduce annotation effort.	Simulated healthcare environment (laboratory hand-rubbing scene with sanitizer dispenser); intended for hospital wards and ICU.	10 participants × 5 repetitions × 9 actions; RD-frame resolution 50×50. Validation showed gesture error rate <8% for 10-second training segments and a 67% reduction in annotation cost. Generalization was evaluated via session-based cross-validation.	Ten non-healthcare participants simulating hand-rubbing actions; three researchers who annotated RD frames and gesture sequences; healthcare workers were interviewed to provide real-world behavior references.	Technical approach: TI IWR1443 millimeter-wave radar (60 GHz, 8 Hz) → range-Doppler preprocessing (interference removal, denoising, 1 m distance cutoff) → CNN for spatial features → BiLSTM for temporal dynamics → CTC loss for weakly supervised sequence alignment → classification of 9 rubbing actions + a no-action class. Algorithm architecture: - Weak supervision: continuous actions did not need f…	Classification performance: - 10-second segments: gesture error rate (GER) 7.41%, exact match rate (EMR) 76.69%. - 5-second segments: GER 11.01%, EMR 75.28%. - Compared with traditional baselines: better than C3D (85% vs 77%) and DeepSoli (85% vs 64.79%). Robustness: - For unseen sequence lengths (e.g., 15 s), data augmentation reduced GER fourfold; temporal error was <1 s. - For unseen subjects,…	Action confusion: mirrored gestures had similar RF signatures, causing 5%–8% misclassification. Scene generalization: only laboratory validation was conducted; signal quality may degrade in real hospitals with multiple people and equipment interference. Hardware dependence: in metallic environments such as operating rooms, reflected radar signals may increase noise in range-Doppler frames. Long-t…
40	EXPLOITING CCTV CAMERAS FOR HAND HYGIENE RECOGNITION IN ICU	Weijun Huang, Jia Huang, Guowei Wang, Hongzhou Lu, Min He, Wenjin Wang	2023	China	Quasi-experimental study with two stages: personalized models and generalized models. Three CCTV cameras were deployed in a 16-bed ICU to build the ICU-MH dataset and evaluate classifiers for the 7-step handwashing procedure.	Real healthcare environment (ICU ward with 6 ICU beds, 27 general burn-ward beds, and a sink).	Participants: 8 nurses. Dataset: ICU-MH with 12,036 images (8,565 training, 2,407 testing, 1,064 validation), covering 7 handwashing steps. Validation: 5-fold cross-validation for personalized models and leave-one-subject-out validation for generalized models.	Healthcare workers (8 ICU nurses), two infection-control experts who labeled the steps, and technical staff who deployed the cameras and system.	Technical approach: CCTV acquisition (25 fps) → image preprocessing (deblurring and brightness correction) → MediaPipe extraction of 21 hand keypoints per hand (126-dimensional feature vector) → removal of severely occluded frames → classification with SVM/KNN/RF/MLP → 7-step handwashing classification. Algorithm architecture: - Missing keypoints were filled with zeros; frames with both hands det…	Classification performance: - Personalized SVM model: mean accuracy 95%, F1-score 93.51%, Recall 93.17%. - Generalized SVM model: mean accuracy 56%, F1-score 47.76%, Recall 53.14%. - View comparison: View 1 (frontal) 94.96% accuracy; View 2 (side) 93.64%. Robustness: - Accuracy was 88.6% when only one hand was detectable, but 62.3% when both hands were occluded. - Accuracy varied by <7% under dif…	Inter-individual variation: hand size and washing habits differed across nurses, contributing to the low generalized-model accuracy. Occlusion: foam obscured hand keypoints; about 15% of frames were not usable. View limitation: side-view cameras produced relatively high error for the finger-interlacing step. Privacy risk: CCTV images may expose staff identity and require additional anonymization.
41	Automatic recognition of healthcare worker hand hygiene	Valerie Galluzzi	2015	USA	Experimental study with two stages (laboratory training and clinical validation). Geneactiv wristbands (3-axis accelerometer, 125 Hz) were used to collect handwashing actions from 116 healthcare workers, and a KNN classifier was trained to recognize the WHO-recommended actions and estimate duration.	Real healthcare environments (hospital wards and ICU) plus a laboratory simulation with a sink and wristband calibration.	Participants: 116 healthcare workers (78 nurses, 38 physicians). Laboratory dataset: 10 action classes × 116 people × 5 repetitions = 5,800 samples. Clinical dataset: 85 handwashing events lasting 3–16 seconds. Validation: laboratory accuracy 90.1%; event-detection rate in clinical data 98.4%.	Healthcare workers, two infection-control nurses who annotated timing and actions, and technical personnel responsible for data collection.	Technical approach: Geneactiv wristband acquisition (125 Hz, 3-axis acceleration) → signal preprocessing (denoising, resampling) → feature extraction (time-domain features such as mean, SD, crossing rate, peak values, plus DFT mean) → KNN classifier (K=3) → classification of 10 handwashing actions + duration estimation. Algorithm architecture: - Feature engineering: crossing-rate and peak-detecti…	Classification performance: - Laboratory data (KNN): 10-class action accuracy 89.6%; mirrored actions about 84%. - Clinical data: event-detection rate 98.4%; mean duration-estimation error 0.78 s. - Sensor fusion: accelerometer + gyroscope achieved 92.1% vs 87.3% for accelerometer alone. Robustness: - Accuracy for unknown individuals was about 85% in 10-fold cross-validation. - Misclassification …	Action confusion: mirrored actions such as left vs right fingertip rubbing still caused about 6% misclassification. Duration deviation: 38% of workers washed for <10 seconds in clinical settings; the model could estimate this accurately but could not enforce compliance. Hardware dependence: wristbands could become loose during intense activity, causing about 8% data loss. Generalizability: the sy…
42	Hand Hygiene Poses Recognition with RGB-D Videos	Baiqiang Xia, Rozenn Dahyot, Jonathan Ruttle, Darren Caulfield, Gerard Lacey	2015	Ireland	Experimental study (laboratory validation).	Simulated healthcare environment based on WHO hand-hygiene poses.	6 participants.	Healthy participants simulating healthcare workers.	Computer vision: • RGB-D camera. • HOG feature extraction + PCA dimensionality reduction. • Classifiers: LDA, linear SVM, and Random Forest.	• Frame-level classification accuracy: 94.80% (LDA using color information). • Video-level classification accuracy: 100% (when each entire video was treated as one segment). • Processing speed: 0.01 ms per frame for the LDA classifier.	1. Data quality: depth-data quality was relatively low and affected recognition performance. 2. Cross-subject generalization: leave-one-subject-out cross-validation placed high demands on model generalizability.
43	WashInDepth: Lightweight Hand Wash Monitor Using Depth Sensor	Henry Zhong, Salil S. Kanhere, Chun Tung Chou	2016	Australia	Experimental study (prototype-system development and validation).	Simulated healthcare environment (mock hospital sink scenario).	15 participants.	Healthy participants (students) simulating healthcare workers.	Computer vision: • Depth sensor. • Morphological features extracted from segmented regions. • Decision-tree classifier (Weka J48).	• Gesture-detection accuracy: - Subject-dependent setting: 94%. - Subject-independent setting: 58% after smoothing optimization. • Real-time capability: runs at 20 FPS on a low-power compute stick. • Memory usage: about 27 MB.	1. Subject dependence: system performance dropped substantially in the subject-independent setting. 2. Gesture similarity: some gestures had similar appearances and were easily confused. 3. Occlusion handling: occlusion caused by taps and other objects was not explicitly addressed. 4. Hardware limitation: on low-power hardware the system could not reach the sensor's maximum frame rate.
44	Harmony: A Hand Wash Monitoring and Reminder System using Smart Watches	Md Abu Sayeed Mondol, John A. Stankovic	2015	USA	Experimental study (prototype-system development and validation).	Simulated healthcare environment (system designed for hospitals and similar settings).	16 participants.	Healthy participants (students) simulating healthcare workers.	Sensor fusion and machine learning: • Smartwatch accelerometer and gyroscope. • Time-domain features (mean, variance, root mean square, etc.). • Decision-tree classifier for a two-stage process: (1) detect whether a gesture is handwashing; (2) identify the specific WHO handwashing pose.	• Handwashing-gesture detection accuracy: - Subject-dependent models: mean 88% (up to 97%). - Subject-independent models: about 85%. • Pose-recognition accuracy: - Subject-dependent models: variable, with some participants reaching 80%–90%. - Subject-independent models: about 55%. • Battery life: adequate for a typical workday because classification runs only when triggered.	1. Subject dependence: performance dropped markedly in subject-independent settings, especially for complex pose recognition. 2. Pose similarity: some WHO-recommended poses are similar and easily confused. 3. Behavioral inconsistency: nonprofessional participants executed handwashing differently, affecting model generalization. 4. Resource limitation: the algorithm must run in real time on a reso…
45	Hand Hygiene Duration and Technique Recognition Using Wrist-worn Sensors	Valerie Galluzzi, Ted Herman, Philip Polgreen	2015	USA	Experimental study (data collected in a real hospital and analyzed using machine-learning models).	Real healthcare environment (medical ICU in a university hospital).	116 healthcare workers (largest trial).	Healthcare workers (e.g., physicians and nurses).	K-nearest neighbors (KNN) was used to analyze wrist-worn sensor data (accelerometer and gyroscope) to recognize handwashing duration and technique, including the 10 WHO-recommended handwashing actions. Features included time-domain measures such as mean, standard deviation, crossing rate, and peaks.	Classification accuracy for the dataset of 116 healthcare workers: 90.1%. Classification accuracy for the Geneactiv dataset: 93.2%. Classification accuracy for the 10-action dataset: 89.6%. Difference between estimated handwashing duration and observer labels ranged from -2.1 to 1.1 seconds.	1. Generalizability of user-independent models was limited; some participants had relatively high classification error rates. 2. Left-right action similarity caused confusion (e.g., left vs right fingertip rubbing). 3. Sensor sampling rate and window size had a significant effect on performance. 4. Distinguishing handwashing from other hand activities in a noisy hospital environment remained chal…
