# Supplementary material for: Artificial intelligence for monitoring hand hygiene compliance in healthcare settings: A scoping review
Source: PLoS One. 2026 Apr 21;21(4):e0347683. doi: 10.1371/journal.pone.0347683 (PMC13098956; doi:10.1371/journal.pone.0347683)
Supplement: S5 Appendix — A complete list of studies excluded at the full-text screening stage with specific reasons for exclusion. (XLSX) [file pone.0347683.s005.xlsx]

## Sheet: Full-Text Screening and Exclusi
Source	Exclusion reasons	Title
Five databases	Non-original research	Using Artificial Intelligence in Infection Prevention
Five databases	None	A deep learning based system for handwashing procedure evaluation
Five databases	No AI intervention	Classification of Handwashing and Similar Activities
Five databases	Non-medical setting/personnel	Hand hygiene monitoring and compliance system using convolution neural networks
Five databases	None	Automatic detection of hand hygiene using computer vision technology
Five databases	Non-medical setting/personnel	Designing a Computer-Vision Application: A Case Study for Hand-Hygiene Assessment in an Open-Room Environment
Five databases	None	A Pilot Study of Deep Learning Models for Camera based Hand Hygiene Monitoring in ICU
Five databases	No AI intervention	Provider Satisfaction With Artificial Intelligence-Based Hand Hygiene Monitoring System During the COVID-19 Pandemic: Study of a Rural Medical Center
Five databases	Non-medical setting/personnel	Real-time hand rubbing quality estimation using deep learning enhanced by separation index and feature-based confidence metric
Five databases	None	Video-based automatic hand hygiene detection for operating rooms using 3D convolutional neural networks
Five databases	None	Artificial Intelligence and Hand Hygiene Accuracy: A New Era in Infection Control for Dental Practices
Five databases	No AI intervention	Feasibility of a real-time hand hygiene notification machine learning system in outpatient clinics
Five databases	Non-medical setting/personnel	Hand Washing Gesture Recognition Using Synthetic Dataset
Five databases	None	Using Computer Vision and Depth Sensing to Measure Healthcare Worker-Patient Contacts and Personal Protective Equipment Adherence Within Hospital Rooms
Five databases	None	The use of privacy-protected computer vision to measure the quality of healthcare worker hand hygiene
Five databases	None	Pilot evaluation of a ward-based automated hand hygiene training system
Five databases	Non-medical setting/personnel	Bedside Computer Vision - Moving Artificial Intelligence from Driver Assistance to Patient Safety
Five databases	Non-medical setting/personnel	iWash: A smartwatch handwashing quality assessment and reminder system with real-time feedback in the context of infectious disease
Five databases	Non-medical setting/personnel	Leveraging AI-driven nudge theory to enhance hand hygiene compliance: paving the path for future infection control
Five databases	Non-medical setting/personnel	Accurate Measurement of Handwash Quality Using Sensor Armbands: Instrument Validation Study
Five databases	No AI intervention	Promoting hand hygiene in a chemotherapy day center: the role of a robot
Five databases	Non-medical setting/personnel	A hand rubbing classification model based on image sequence enhanced by feature-based confidence metric
Five databases	Non-medical setting/personnel	On the automatic detection of enacted compulsive hand washing using commercially available wearable devices
Five databases	No AI intervention	Hand hygiene compliance surveillance with time series anomaly detection
Five databases	Non-medical setting/personnel	Detecting hand washing activity among activities of daily living and classification of WHO hand washing techniques using wearable devices and machine learning algorithms
Five databases	Hand hygiene training only	Wearable Sensors in Medical Education: Supporting Hand Hygiene Training with a Forearm EMG
Five databases	Non-medical setting/personnel	Integration of an electronic hand hygiene auditing system with electronic health records using machine learning to predict hospital-acquired infection in a health care setting
Five databases	None	The impact of automatic video auditing with real-time feedback on the quality and quantity of handwash events in a hospital setting
Five databases	No AI intervention	Improving hand hygiene in hospitals: A comparative study using body-worn cameras and direct observation
Five databases	None	Development of a system for monitoring and validation of proper hand washing using machine learning
Five databases	Non-original research	Research progress of artificial intelligence in improving hand hygiene compliance of medical staff
Five databases	None	Automated Monitoring of Hand Hygiene Compliance Using Multicamera Systems in Healthcare Environments
Five databases	Non-medical setting/personnel	Multi-modal Atmospheric Sensing to Augment Wearable IMU-Based Hand Washing Detection
Five databases	Non-medical setting/personnel	Handwashing and Showering Recognition Utilizing Wearable Humidity Sensor
Five databases	Non-medical setting/personnel	InterHandNet: Capturing Two-hand Interaction for Robust Hand-washing Activity Recognition
Five databases	No AI intervention	IoT-Based Hand Hygiene Compliance Monitoring System and Validation of Its Effectiveness in Hospital Environments
Five databases	None	ResMFuse-Net: Residual-based multilevel fused network with spatial–temporal features for hand hygiene monitoring
Five databases	Non-medical setting/personnel	WashRing: An Energy-Efficient and Highly Accurate Handwashing Monitoring System via Smart Ring
Five databases	Non-medical setting/personnel	Real-time detection of obsessive-compulsive hand washing with wearables: Research procedure, usefulness and discriminative performance
Five databases	None	A Novel Deep Learning-, Camera-, and Sensor-Based System for Enforcing Hand Hygiene Compliance in Healthcare Facilities
Five databases	None	Evaluation of Hand Washing Procedure Using Vision-Based Frame Level and Spatio-Temporal Level Data Models
Five databases	Non-medical setting/personnel	WashSpot: Real-Time Spotting and Detection of Enacted Compulsive Hand Washing with Wearable Devices
Five databases	None	Handwashing quality assessment via deep learning: a modelling study for monitoring compliance and standards in hospitals and communities
Five databases	Non-medical setting/personnel	Clean Vibes: Hand Washing Monitoring Using Structural Vibration Sensing
Five databases	None	A vision-based hand hygiene monitoring approach using self-attention convolutional neural network
Five databases	None	Monitoring hand hygiene with commercial gas sensors: A pattern recognition approach
Five databases	None	CNN for Hand Washing Movement Classification: What Matters More - the Approach or the Dataset?
Five databases	Non-medical setting/personnel	Unstructured Handwashing Recognition Using Smartwatch to Reduce Contact Transmission of Pathogens
Five databases	None	Hand disinfection detection using 2D image footage
Five databases	Non-medical setting/personnel	Vision-Based Real-Time Hand Wash Accuracy Prediction
Five databases	Non-medical setting/personnel	Development of Real-time Handwashing Assessment using Video Analysis
Five databases	None	Hand-Wash Sanitization Compliance Monitoring CNN Model to Maintain the Hygiene
Five databases	None	An intelligent hand-washing monitoring platform based on gesture recognition technology
Five databases	None	Identification of free and who-compliant handwashing moments using low cost wrist-worn wearables
Five databases	Non-medical setting/personnel	Systems for monitoring hands hygiene of medical staff in hospitals
Five databases	None	HAWAD: Hand Washing Detection using Wrist Wearable Inertial Sensors
Five databases	Non-original research	Poster abstract: A weakly supervised tracking of hand hygiene technique
Five databases	None	Automated Hand Hygiene Compliance Monitoring
Five databases	Hand hygiene training only	Classification vs Regression by CNN for Handwashing Skills Evaluations in Nursing Education
Five databases	None	A Vision-Based Hygiene Monitoring System: Using Deep Learning to Assess Handwashing Procedure in Real Time
Five databases	None	A System for Controlling How Carefully Surgeons Are Cleaning Their Hands
Five databases	Non-medical setting/personnel	Enhancement on Stain Detection for Automatic Handwashing Audit Vision System
Five databases	None	A Hygiene Monitoring System
Five databases	No AI intervention	Toward the evaluation of handwashing skills based on image processing
Five databases	None	Hand hygiene monitoring based on segmentation of interacting hands with convolutional networks
Five databases	No AI intervention	Analysis of Unclean Hand System Detection Using Template Matching Technique
Five databases	None	Applying machine learning methods to predict hand hygiene compliance characteristics
Five databases	No AI intervention	Enhancement of hand hygiene compliance among health care workers from a hemodialysis unit using video-monitoring feedback
Five databases	No AI intervention	Brief report on hand-hygiene monitoring systems: A pilot study of a computer-assisted image analysis technique
Five databases	None	A vision-based system for automatic hand washing quality assessment
Five databases	No AI intervention	Stery-hand: A new device to support hand disinfection
Five databases	No AI intervention	Towards the objective evaluation of hand disinfection
Five databases	No AI intervention	Distributed IR based technology to monitor hand hygiene of healthcare staff
Five databases	None	A multi-class SVM classifier ensemble for automatic hand washing quality assessment
Five databases	No AI intervention	The impact of real-time computerised video analysis and feedback on hand hygiene practice and technique on a surgical ward
Five databases	No AI intervention	O39c. An innovative device for objective hand disinfection control
Five databases	Not peer-reviewed	Development of a new monitoring system for the evaluation of hand hygiene compliance; hand hygiene activity recognition using a triaxial accelerometer network system
Five databases	None	Influence of different types of real-time feedback on hand washing quality assessed with neural networks/simulated neural networks
Five databases	No AI intervention	Hand Hygiene Auditing Algorithm using Image Processing for Hand Hygiene Evaluation Machine
Five databases	No AI intervention	Unclean hand detection machine using vision sensor
Five databases	None	Fine-grained Hand Gesture Recognition in Multi-viewpoint Hand Hygiene
Grey literature+Citation searching	None	Automatic recognition of healthcare worker hand hygiene
Grey literature+Citation searching	None	Towards Vision-Based Smart Hospitals: A System for Tracking and Monitoring Hand Hygiene Compliance
Grey literature+Citation searching	Not peer-reviewed	Vision-Based Hand Hygiene Monitoring in Hospitals
Grey literature+Citation searching	None	Hand Hygiene Poses Recognition with RGB-D Videos
Grey literature+Citation searching	None	Improving Hand Hygiene Performance: Exploring the use of Computer Vision in Outpatient Clinics
Grey literature+Citation searching	None	WashInDepth: Lightweight Hand Wash Monitor Using Depth Sensor
Grey literature+Citation searching	No AI intervention	Automated Monitoring of Hand Hygiene Compliance Using Multicamera Systems in Healthcare Environments
Grey literature+Citation searching	No AI intervention	Leveraging Advanced Computer Vision and Machine Learning for Real-Time Assessment of Hand Hygiene Compliance in Healthcare Settings
Grey literature+Citation searching	Non-medical setting/personnel	Hand hygiene monitoring and compliance system using convolution neural networks
Grey literature+Citation searching	No AI intervention	Automated hand hygiene compliance monitoring
Grey literature+Citation searching	No AI intervention	Automated Tracking of Hand Hygiene Stages
Grey literature+Citation searching	Non-medical setting/personnel	Handwashing quality assessment via deep learning: a modelling study for monitoring compliance and standards in hospitals and communities
Grey literature+Citation searching	No AI intervention	Intelligent Recommendation System for Assessing Hand Hygiene of Healthcare Workers
Grey literature+Citation searching	None	Computer Vision And Deep Learning Based Hand-Hygiene Guidance
Grey literature+Citation searching	Non-medical setting/personnel	Designing a computer-vision application: A case study for hand-hygiene assessment in an open-room environment
Grey literature+Citation searching	No AI intervention	Integration of an electronic hand hygiene auditing system with electronic health records using machine learning to predict hospital-acquired infection in a health care setting
Grey literature+Citation searching	No AI intervention	IoT‐Based Hand Hygiene Compliance Monitoring System and Validation of Its Effectiveness in Hospital Environments
Grey literature+Citation searching	Not peer-reviewed	Fully automated hand hygiene monitoring in operating room using 3D convolutional neural network
Grey literature+Citation searching	Non-medical setting/personnel	Development of a system for monitoring and validation of proper hand washing using machine learning
Grey literature+Citation searching	Non-original research	On board the technology ship for patient safety؛ use of electronic hand hygiene monitoring systems in healthcare
Grey literature+Citation searching	None	Harmony: A Hand Wash Monitoring and Reminder System using Smart Watches
Grey literature+Citation searching	Not peer-reviewed	A Pilot Study of Deep Learning Models for Camera based Hand Hygiene Monitoring in ICU
Grey literature+Citation searching	None	Impacts of intelligent monitoring technology installation and additional modalities on hand hygiene compliance in a burn center: A quasi-experimental longitudinal trial
Grey literature+Citation searching	No AI intervention	Hand wash Hygiene Monitoring during COVID-19 using Deep Learning Approach
Grey literature+Citation searching	None	A Hand Hygiene Tracking System With LoRaWAN Network for the Abolition of Hospital-Acquired Infections
Grey literature+Citation searching	No AI intervention	Simulation of an IoT Based Smart System for Monitoring Hand Hygiene of Medical Personnel in Hospitals
Grey literature+Citation searching	No AI intervention	Hand hygiene compliance monitoring system in neonatal intensive care unit
Grey literature+Citation searching	No AI intervention	Assessment of Hand Hygienic Materials for Nursing Staff at Hospitals with WASPAS Technique and Picture Fuzzy Information
Grey literature+Citation searching	Non-original research	Increasing feasibility of the electronic hand hygiene monitoring system in a hospital environment
Grey literature+Citation searching	No AI intervention	Insha: Intelligent nudging system for hand hygiene awareness
Grey literature+Citation searching	No AI intervention	Hand hygiene monitoring based on segmentation of interacting hands with convolutional networks
Grey literature+Citation searching	No AI intervention	Pilot evaluation of a ward-based automated hand hygiene training system
Grey literature+Citation searching	Non-medical setting/personnel	Feature Detection for Hand Hygiene Stages
Grey literature+Citation searching	None	RFWash: A Weakly Supervised Tracking of Hand Hygiene Technique
Grey literature+Citation searching	None	EXPLOITING CCTV CAMERAS FOR HAND HYGIENE RECOGNITION IN ICU
Grey literature+Citation searching	No AI intervention	Automated hand hygiene monitoring system using imagery and bluetooth low energy sensors
Grey literature+Citation searching	None	Hand Hygiene Duration and Technique Recognition Using Wrist-worn Sensors
Grey literature+Citation searching	Non-medical setting/personnel	ResMFuse-Net: Residual-based multilevel fused network with spatial–temporal features for hand hygiene monitoring
Grey literature+Citation searching	No AI intervention	Comparison of two electronic hand hygiene monitoring systems in promoting hand hygiene of healthcare workers in the intensive care unit
Grey literature+Citation searching	No AI intervention	Embedded System for Recording and Controlling Hand Hygiene in Healthcare Environments
Grey literature+Citation searching	Non-medical setting/personnel	Fine-grained hand gesture recognition in multi-viewpoint hand hygiene
Grey literature+Citation searching	No AI intervention	Pilot study of digital tools to support multimodal hand hygiene in a clinical setting
Grey literature+Citation searching	Non-medical setting/personnel	A vision-based system for hand washing quality assessment with real-time feedback
Grey literature+Citation searching	Non-medical setting/personnel	Using Computer Vision and Depth Sensing to Measure Healthcare Worker-Patient Contacts
Grey literature+Citation searching	Not peer-reviewed	Vision-Based Hand Hygiene Monitoring in Hospitals
